# Supplementary material for: Assessing the Benefits and Harms Associated with Early Diagnosis from the Perspective of Parents with Multiple Children Diagnosed with Duchenne Muscular Dystrophy
Source: Int J Neonatal Screen. 2024 Apr 15;10(2):32. doi: 10.3390/ijns10020032 (PMC11036293; doi:10.3390/ijns10020032)
Supplement: Supplementary file 1 [file IJNS-10-00032-s001.zip]

Archive with 1 entries (1 files):
- Duchenne Sibling Diagnosis Survey.pdf
